# Supplementary material for: Influence of Strain Route Changes on the Microstructure and Mechanical Properties of CuZn36 Alloy during Cross Channel Extrusion CCE
Source: Materials (Basel). 2022 Jan 31;15(3):1124. doi: 10.3390/ma15031124 (PMC8838972; doi:10.3390/ma15031124)
Supplement: Supplementary file 1 [file materials-15-01124-s001.zip]

Archive with 1 entries (1 files):
- materials-1526772-supplementary.mp4
